# Supplementary material for: mHealth Solutions for Perinatal Mental Health: Scoping Review and Appraisal Following the mHealth Index and Navigation Database Framework
Source: JMIR Mhealth Uhealth. 2022 Jan 17;10(1):e30724. doi: 10.2196/30724 (PMC8804959; doi:10.2196/30724)
Supplement: Multimedia Appendix 3 [file mhealth_v10i1e30724_app3.xlsx]

## Sheet: App Evaluation Model_results
Supplementary Table 3. Results of the assessment of the included apps (n=14) following the questions (n=107) of the MIND framework. Key. N/A, Not Applicable; HCP, healthcare professional
Question	Description	APPS
		MGHPDS	Pensare Positivo - Bluebelly (assessment based on app store description - full app access only with credentials)	Veedamom	Postpartum Depression Test - Inquiry Health LLC	PPD Screening	Mindweel	Psych On Demand	Monsenso (assessment based on app store description - full app access only with credentials)	Edinburgh Postnatal Depression Scale (assessment based on app description - app crashes upon launch)	Edins	Mental Health Tests	Moment Health (assessment based on app description - app crashes upon launch)	Postpartum 280	Post-partum Depression Self-Evaluation
App Origin
Does it come from the government?	Does the app come from a government agency? Examples include apps published by the Department of Defense and Veterans Administration.	No	Yes	No	No	No	No	No	No	No	No	No	No	No	No
Does it come from a for-profit company or developer?	Most apps on the app store come from a for- profit company or individual developer. If the name of the developer is followed by “LLC” assume it is for-profit.	No	No	Yes	Yes	Yes	Yes	Yes (private individual)	Yes	Yes	Yes	Yes	Yes	Yes	Yes (developed by an individual not clear if for profit)
Does it come from a non-profit company?	To determine if the app developer is a non-profit company, it may be helpful to refer to the company’s website. An example of a non-profit developer is the Schizophrenia and Related Disorders Association of America, which developed the Schizophrenia Health Storylines App.	No	Yes	No	No	No	No	No	No	No	No	No	No	No	No
Does it come from a trusted healthcare company?	A hospital is an example of a healthcare developer. Some apps may be developed by a university-affiliated hospital, in which case the app comes from both a healthcare company and academic institution.	Yes (developed by the Center for Women’s Mental Health at Massachusetts General Hospital)	Yes (project developed by the Local Health Authority of Lecco in Italy)	No	No	No	No	No	No	No	No	No	No	No	No
Does it come from an academic institution?	Apps that are developed by academic institutions include apps affiliated with universities (Harvard, Stanford, Dartmouth, UCSF NYU are just a few examples of academic institutions that have developed mental health apps).	Yes (developed in collaboration with Harvard University)	No	No	No	No	No	No	No	No	No	No	No	No	No
App Functionality
Does it work on Apple(iOS)?	Does the app have an entry on the iOS app	Yes	Yes	Yes	Yes	Yes	Yes	Yes	Yes	No	Yes	Yes	No	Yes	No
What is the Apple version?	(from Apple store link)	1.0.6	No information	1.3.4	2.0.1	2.0.3	1.4	1.4.2	2.126.2	N/A	33	1.22	N/A	No information	N/A
What is the oldest iOS version supported?	(from Apple store link)	12	12	8	13	12	13	13	11	N/A	9	10.1	N/A	10.2	N/A
What was the Apple release date?	(from Apple store link)	2018-07-24	No information	3 years ago	16/09/2020	18/02/2015	30/12/2020	29/06/2014	2019-09-04	N/A	2019-11-19	31/08/2017	N/A	No information	N/A
When was the last Apple (IOS) update	(from Apple store link)	2020-12-12	No information	2 years ago	18/09/2020	18/11/2020	2021-04-02	18/04/2020	2021-02-25	N/A	13/02/2020	2020-08-03	N/A	No information	N/A
Has the apple version been updated in the last 180 days?	(from Apple store link)	No	No information	No	Yes	Yes	Yes	No	Yes	N/A	No	No	N/A	No	N/A
Number of reviews on Apple store?	(from Apple store link)	1	0	5	2	0	0	65	0	N/A	0	39	N/A	0	N/A
Rating (number of stars) on Apple store?	(from Apple store link)	5	N/A	5	5	N/A	N/A	4.7	N/A	N/A	N/A	3.9	N/A	N/A	N/A
App size on iOS?	(from Apple store link)	19.6 MB, 10.5 MB	46.4MB	40.1 MB, 28.7MB	578.6 KB, 656.4 KB	1.9 MB,3MB	65.8 MB, 68MB	7.6 MB, 7.8MB	32.6MB	N/A	56.3 MB, 83.6MB	58.2MB	N/A	9.9 MB,17.2MB	N/A
Does it work on Android?	Does the app have an entry on the Google Play	Yes	Yes	No	No	No	Yes	No	Yes	Yes	Yes	Yes	Yes	Yes	Yes
What is the Android version?	(from Google Play store link)	1.0.1	1.0.13	N/A	N/A	N/A	1.17	N/A	2.126.2	1	1.67	1.23	1.2.2	1	1.0.1
What is the oldest Android version supported?	(from Google Play store link)	4.4	5	N/A	N/A	N/A	5.1	N/A	8	5	4.2	4.4	5	4.1	4.4
What was the Google play store release date?	(from Google Play store link)	No information	No information	N/A	N/A	N/A	19/12/2020	N/A	2019-10-06	16/03/2020	22/06/2019	22/08/2017	2017-09-11	30/12/2017	2020-07-10
When was the last Android update?	(from Google Play store link)	2018-07-06	2020-06-15	N/A	N/A	N/A	2021-09-02	N/A	2021-02-24	2020-03-16	2020-07-02	2020-07-05	22/07/2018	30/12/2017	23/10/2020
Has the android version been updated in the last 180 days?	(from Google Play store link)	No	No	N/A	N/A	N/A	Yes	N/A	Yes	No	No	No	No	No	Yes
Number of reviews on google play store?	(from Google Play store link)	1	0	N/A	N/A	N/A	1	N/A	0	0	0	1424	10	0	1
Rating (number of stars) on google play store?	(from Google Play store link)	3	N/A	N/A	N/A	N/A	5	N/A	N/A	N/A	N/A	4.2	4.4	N/A	5
App size on android?	(from Google Play store link)	11MB	22MB	N/A	N/A	N/A	46 MB	N/A	28 MB	3.6 MB	12MB	17 MB	8.6MB	1.9 MB	3.5 MB
Does the app work offline?	Does the app work in airplane mode?	Yes	No information	Yes	Yes	Yes	No (it is a web app)	Yes	No information	No (the app crashes upon launch)	Yes	Yes (except redirect to Betterhelp which requires connectivity)	No (the app crashes upon launch)	Yes	No
Does it have at least one accessibility feature (like adjust text size, text to voice, or colorblind color scheme adjuster)?	Does the app work with adjustable text size setting of the phone? Or text to voice features? Does the app have an internal setting for incresing text size?	No	No information	No	No	No	No	No	No information	No information	No	No	No	No	No information
Does it work with Spanish?	This information is available on the app store.	No	No	Yes	No	No (but privacy policy also in Spanish)	No (but user can select preferred language for e-therapist: English, Greek, Russian, Spanish, Dutch)	No	Yes	No information	No	No	No	No	No
Does it work with a language other than English or Spanish?	This information is available on the app store.	No	Yes	No	No	No	No (see above)	No	Yes (Danish, Dutch, French, German, Italian, Norwegian, Swedish)	No information	No	No	No	No	No
Is the app totally free?	An app is totally free if there are no costs up front and no in-app purchases.	Yes	Yes	Yes	Yes	No	No (pay for therapist)	No	Yes	No information	Yes	Yes	No	No	Yes
What is the cost up front?	Some apps may be free up front but have in-app purchases	N/A	N/A	N/A	N/A	€1.09, $0.99	See above (varies)	$1.99, €2.29	N/A	0	N/A	N/A	0	$0.99, €0.79, £0.69 (Google Play Store) €1.09, £0.99 (Apple Store)	No
Are there in-app purchases?	Are there any functionalities of the app that are inaccessible without payment?	No	No	No	No	No	Yes (to pay for therapist)	No	No information	No information	No	No	Yes	No	No
Is it a subscription (recurrent/monthly/annual)?	Does full use of the app depend upon a subscription?	No	No	No	No	No	No (but policy mentions subscription)	No	No information	No information	No	No	Unknown	No	No
Inputs & Outputs
Input: surveys?	Does the app enable a user to enter surveys such as mood or symptom surveys?	Yes (EPDS, PHQ-8, ISI, PSI, MINI)	Yes (EPDS)	Yes (EPDS)	Yes (EPDS)	Yes (EPDS)	Yes (not just perinatal, also other disorders see Results section)	Yes (not just perinatal, also other disorders see Results section)	Yes (EPDS)	Yes	Yes (EPDS)	Yes (not just perinatal, also other disorders see Results section)	Yes (anxiety and depression screening)	Yes (EPDS)	Yes (EPDS)
Input: Diary?	Does the app have a journaling, diary, or free writing feature?	No	No information	Yes	No	No	No	No	Yes	No information	No	No (you can only add notes after taking test)	No	No	No information
Input: Geolocation?	Does the app enable location services from the phone?	No	No information	Yes	No	No	Yes	No	Yes	Yes	No	Yes (to create account and link to Betterhelp/therapists)	Yes	No	No information
Input: contact list?	Can a user connect their contact list to the app?	No	No information	Yes	No	No	No	No	No information	No information	No	No	No	No	No information
Input: Camera?	Do any features of the app utilize camera input? Profile picture? Or photo diary features? Or video chat?	No	No information	Yes	No	No	Yes (user can FaceTime therapists)	No	No information	No information	No	No	No	No	No information
Input: Microphone?	Does the app allow a user to record using the phone microphone?	No	No information	Yes	No	No	No	No	No information	No information	No	No	No	No	No information
Input: step count?	Does the app utilize step tracking?	No	No information	No	No	No	No	No	No information	No information	No	No	No	No	No information
Input: external devices (e.g. a wearable sending direct data)?	Does the app connect with an external device such as a smart watch or heart rate monitor?	No	No information	No	No	No	No	No	No information	No information	No	No	No	No	No information
Input: social network?	Connection to social media. Does the app allow you to input social media information? For example, do you connect it to your facebook to log in? Or do you connect with social media contacts through the app?	No	No information	No	No	No	Yes	No	No information	No information	No	No	No	No	No information
Output: notifications?	Does the app send notifications? These notifications could be incoming messages, reminders from the app, or alerts.	Yes	Yes	Yes	Yes	No	Yes	No	Yes	No information	No	Yes	Unknown	No	No information
Output: psychoeducational references/information?	Does the app provide psychoeducational references or information? (Note: this means the exact same thing as the question about features: psychoeducation).	Yes (redirects the user to a website for psychoeducational material)	No information	No (videos do not work)	Yes	No (only links to some references are provided)	Yes (questionnaire references and info on disorders etc.)	No	No information	No information	No	Yes (some information is provided with test score and also before taking the test)	Yes	Yes (basic psychoeducational information)	No (link to womenshealth.gov not working)
Output: social network?	Can you post information from the app to social media? Does the app connect to social media for posting purposes?	No	No information	Yes (photos can be shared)	No	No	No	No	No information	No information	No	Yes (but only to share app)	No (but community directs to fb group)	No	No
Output: reminders?	Does the app allow you to set reminders? (Oftentimes these reminders will then generate notifications)	No	Yes	Yes	Yes	No	No	No	No information	No information	No	No		No	No
Output: graphs of data?	Does the app allow a user to see graphically depicted data?	No	No information	Yes	No	No	No (but app indicated they may be coming soon)	No	No information	No information	No	Yes		No	No
Output: summary of data (in text or numbers)?	Does the app provide written summaries of data (description of data apart from a graph)?	Yes (provides score but the information provided is not personalized)	No information	Yes (provides score range, very simplistic summary)	Yes (total score and short summary)	No	Yes (but no total score just 'Probable', 'Severe', etc.)	Yes	No information	No information	Yes (total score and short summary)	Yes (score, short summary, psychoeducation)		No (just says contact your clinician, irrespective of severity)	Yes (score and very brief summary)
Output: link to formal care/coaching?	Does the app connect a user with a healthcare provider? A licensed therapist or clinician?	No	No information	No	No	No	Yes	No	No information	No information	No	Yes (directs user to BetterHelp)	No	No
Privacy & Security
Is there a privacy policy?	The following questions involve reading the privacy policy, which will be linked to the app store if the app has one.	Yes (once downloaded)	Yes	Yes (once downloaded)	Yes	Yes	Yes	Yes	Yes	Yes	Yes	Yes (two different privacy policies - the one that becomes available after app download seems more relevant)	No (the file does not exist)	No (terms of service in app does not load, cannot be viewed)	No
Does the app declare data use and purpose?	What information is the app collecting and for what purpose?	Yes	Yes	Yes (quite vague, data can be for unspecified research purposes)	Yes	Yes (although unclear and vague)	Yes	Yes	Yes	Yes	Yes (but doesn't seem specific to this app)	Yes	Unknown	No information	Unknown
Does the app report security measures in place?	How is data protected? Does the app claim to collect and share data securely?	Yes	Yes	No (vague sentence, no detailed security strategy)	No	Yes	Yes	No	Yes	No (striving to use commercially acceptable means of protecting data)	No	Yes	Unknown	No information	Unknown
Is PHI shared?	PHI refers to personal health information that is entered into the app (name, birthday, content of messages, mental health information). Data is shared if it leaves the app in any way.	No (information about mental health is shared but anonymized)	Yes	Yes	N/A (data not collected)	No	Yes	No	Yes	Yes	No	Yes	Unknown	No information	Unknown
Is de-identified data shared?	De-identified data is information that has been stripped of personally identifiable attributes.	Yes	Yes (although the Apple Store indicates otherwise)	Yes	No	No	Yes (although the Apple Store indicates otherwise)	No	Yes	Yes	No	Yes	Unknown	No information	Unknown
Is anonymized/aggregate data shared?	Most apps collect and share aggregate use data. This anonymized data has no traceable link to an individual.	Yes	Yes	Yes	No	No	No	No	Yes	No information	Yes	Yes	Unknown	No information	Unknown
Can you opt out of data collection?	Is there a way for a user to indicate that they don’t want to app to collect or share their data?	Yes	Yes	No information	N/A	No	No	No	No (only personal data)	No information	No (can't use app otherwise)	No (only personal data)	Unknown	No information	Unknown
Can you delete your data?	Can user data be deleted? Some apps may retain data permanently.	No	Yes	No information	Yes	Yes (requires user to email the developers)	No (data will always remains in back-ups)	No information	No (only personal data)	No information	Yes	No (only personal data)	Unknown	No information	Unknown
Is the user data stored only on the device?	User data is either stored locally (exclusively on the device) or on a server.	No	No	No	Yes	No information	No	No information	No	No information	No	No	Unknown	No information	Unknown
Is the user data stored on a server?	If the data is stored only on the device, then it won’t be stored on a server.	Yes	Yes	Yes	No	No information	Yes	No information	Yes	No information	Yes	Yes	Unknown	No information	Unknown
Does the app have a crisis management feature?	The presence of a crisis management feature is often indicated in the privacy policy. A crisis management feature refers to an app’s emergency response: does the app provide a hotline number that can be called if user input suggests a crisis?	Yes (displays duty-of-care message if user discloses suicidality/self-harm, advises user to discuss results with a clinician, it is up to the user to source help and find numbers to call in case of emergency)	Yes (based on privacy and use policy)	Yes (US crisis hotlines, advises user to discuss results with a clinician)	No (US crisis hotline displayed regardless of screening score/severity, only advises user to discuss results with a clinician)	Yes (US crisis hotlines and a link to international crisis hotlines finder, displays duty-of-care message if user discloses suicidality/self-harm, advises user to discuss results with a clinician)	Yes (UK crisis hotlines, advises user to discuss results with a clinician)	No information	No information	No information	No (only advises user to discuss results with a clinician)	Yes (US crisis hotline numbers, displays duty-of-care message if user discloses suicidality/self-harm, advises user to discuss results with a clinician)	Unknown	No information (only advises user to discuss results with a clinician)	Unknown
Does the app claim it meets HIPAA?	Does the app specify it is compliant with HIPAA and that health information is protected compliant with HIPAA standards?	Yes	GDPR (2016)	No	No	No information	No	No	GDPR (2016)	No	GDPR (2018)	GDPR	Unknown	No information	Unknown
Reading level of the privacy policy (what grade reading level)?	Flesch-Kincaid reading grade level: https://readabilityformulas.com/free-readability- formula-tests.php (just copy and paste privacy policy in).	College - 13.6	College - 19	11.1 - Eleventh grade	9.8 - tenth grade	10.7 - eleventh grade	15.8 - College and above	14.8 - College	12.3 - Twelfth grade	13.1 - College	7.5 - eighth grade	11.1 - Eleventh Grade	Unknown	No information	Unknown
Does the app use 3rd party vendors (i.e. google analytics, etc.)?	Does the app mention use of third parties?	Yes (specified on website not on the app)	Yes	No	No	No (uses PayPal)	Yes (might be abroad)	No information	Yes (but only non-personal data may be shared with third parties)	Yes	Yes	Yes	Unknown	No information	Unknown
Evidence & Clinical Foundation
Does the app appear to do what it claims to do?	If the app claims to offer CBT, for example, is there evidence that CBT is provided on the app?	Yes	No information	Yes	Yes	Yes	Yes	Yes	No information	No (app crashes)	Yes	Yes	No (app crashes)	Yes	Yes
Is the app patient facing?	This will depend on the terms of the search. Is the app relevant for an individual with the condition specified in the search? Is it intended for patient use (some apps, for example, may be diagnosis guides and intended for use by healthcare providers but not patients).	Yes	Yes	Yes	Yes	Yes (designed for clinician but patients fill in the screening questionnaire)	Yes (designed for use by both patient and clinician)	Yes (designed for use by both patient and clinician)	Yes	Yes	Yes	Yes	Yes	Yes	Yes
How many feasibility/usability studies?	How many studies about the feasibility of this specific app’s use have been published?	0	0	1 (2 dissertations)	0	0	0	0	0 (perinatal), studies on BD with slightly different app	0	0	0	0	0	0
What is the highest feasibility impact factor?	What is the impact factor of the journal in which the feasibility study is published? This can easily be found with a quick google search. If it's not immediately evident, put "0" (assume the journal doesn't have an impact factor.	N/A	N/A	1.05 - Journal of Feminist Family Therapy - https://doi.org/10.1080/08952833.2020.1793562	N/A	N/A	N/A	N/A	N/A	N/A	N/A	N/A	N/A	N/A	N/A
How many evidence/efficacy studies?	How many studies about the efficacy of this app to accomplish what it claims to do have been published?	0	0	0	0	0	0	0	0 (other studies, not perinatal)	0	0	0	0	0	0
What is the highest efficacy impact factor?	What is the impact factor of the journal in which the efficacy study is published? This can easily be found with a quick google search. If it's not immediately evident, put "0" (assume the journal doesn't have an impact factor.	N/A	N/A	0	N/A	N/A	N/A	N/A	N/A	N/A	N/A	N/A	N/A	N/A	N/A
Can the app cause harm?	Does the app make recommendations or suggestions that directly defy clinical guidelines? Does it include overtly false information, like a suicide hotline that doesn't actually work?	No	No	No (but website link does not work)	No	No	No	No	No information	No information	No	No	No	No	No information
Does the app provide any warning for use?	Is there any warning for a user that the app is not intended to replace medical care?	Yes	Yes	Yes	Yes	Yes (but after screening test completion)	Yes (but after screening test completion)	Yes	No information	No	Yes	Yes	Yes	Yes	Yes
Features & Engagement Style
Features: mood tracking?	Does the app provide surveys where a user can enter their mood data?	Yes	Yes	Yes	Yes	No	Yes	No	No information	Yes	Yes	Yes	Yes	Yes	Yes
Features: medication tracking?	Designated medication tracking feature?	No (but includes a medication question at the beginning)	No information	No	No	No	No (but asks if taking medication at beginning)	No	No information	No information	No	No	No	No	No information
Features: sleep tracking?	Does the app track sleep, either in conjunction with a wearable or through user-entered information?	No (but has insomnia scale)	No information	No	No	No	No	No	No information	No information	No	No (but a test for sleep disorders is available)	No	No	No information
Features: physical exercise tracking?	Does it allow a user to track duration or content of physical exercise?	No	No information	No	No	No	No	No	No information	No information	No	No	No	No	No information
Features: psychoeducation?	Does it provide definitions, explanations of different diagnoses? Is it didactic?	Yes	No information	Yes (videos do not work)	Yes (links to psychoeducational material provided after completion)	Yes (links provided after completion)	Yes	No	No information	No information	No	Yes	No	Yes (basic psychoeducational information)	Yes (link to womenshealth.org)
Features: journaling?	Is there a place for the user to journal or free write?	No	No information	Yes	No	No	No	No	No information	No information	No	No (user can add some notes after taking test, but not a comprehensive journaling feature)	No	No	No information
Features: picture gallery/hope board?	Does the app allow a user to curate a gallery of saved and searched images and quotes?	No	No information	No	No	No	No	No	No information	No information	No	No	No	No	No information
Features: mindfulness?	Any mindfulness exercises? May include deep breathing but not necessarily.	No	No information	Yes	No	No	No (just a general article on mindfulness)	No	No information	No information	No	No	No	No	No information
Features: deep breathing?	Does the app offer exercises in deep breathing?	No	No information	Yes	No	No	No	No	No information	No information	No	No	No	No	No information
Features: iCBT or sleep therapy?	Doe the app offer sleep therapy of any kind (including iCBT, a targeted sleep intervention)?	No	No information	No	No (but offers links including CBT and a thought diary)	No	Yes	No	No information	No information	No	Not in-built	No	No	No information
Features: CBT?	Does the app provide cognitive-behavioral therapy?	No	No information	No	No (see above)	No	Yes	No	No information	No information	No	No	No	No	No information
Features: ACT?	Does the app provide Acceptance and Commitment Therapy?	No	No information	No	No	No	Yes	No	No information	No information	No	No	No	No	No information
Features: DBT?	Does the app provide dialectical behavior therapy?	No	No information	No	No	No	Yes	No	No information	No information	No	No	No	No	No information
Features: peer support?	Does the app offer connection to peer specialists or individuals with lived experience?	No	No information	No	No	No	No	No	No information	No information	No	No	Yes (community on Facebook)	No	No information
Features: connection to coach/therapist?	The app has a built-in way to connect with a provider or coach.	No	No information	No	No	No	Yes (e-therapist)	No	No information	No information	No	Not built-in (directs user to Betterhelp)	No	No	No information
Features: biodata?	Does the app collect heart rate or skin conductance?	No	No information	No	No	No	No	No	No information	No information	No	No	No	No	No information
Features: goal setting/habits?	Productivity feature allowing user to set and check in on goals.	No	No information	No (general action list)	No	No	No	No	No information	No information	No	No	No	No	No information
Features: physical health exercises?	Something like 7 minute workout that actually gives a workout (this is a recommendation of exercises, NOT tracking.)	No	No information	No	No	No	No	No	No information	No information	No	No	No	No	No information
Features: Bbot interaction (like with virtual character)?	The app allows a user to interact with a virtual character.	No	No information	No	No	No	No	No	No information	No information	No	Yes (presents a chatbot style chat option)	No	No	No information
Features: Biofeedback with sense data (eeg, HRV, skin conductance, etc.)?	The app uses biodata to provide feedback/recommendations (an app that will recommend more breathing exercises to respond to high heart rate, for example).	No	No information	No	No	No	No	No	No information	No information	No	No	No	No	No information
Engagement style: user generated data?	Does the user engage with the app by inputting their own data (for example, mood tracking or diary)?	Yes	Yes	Yes	Yes	Yes	Yes	Yes	No information	Yes	Yes	Yes	Yes	Yes	Yes
Engagement style: chat/message based?	User can send and receive messages.	No	No information	No	No	No	Yes	No	No information	No information	No	No (just chatbot)	No (but you can send a message to ask for help - seems support related only - don't reply)	No	No information
Engagement style: is it a screener/assessment?	Examples include PHQ9, GAS7, etc.	Yes (EPDS, PHQ-8, ISI, PSI, MINI)	Yes (EPDS)	Yes (EPDS)	Yes (EPDS)	Yes (EPDS)	Yes (not just perinatal, also other disorders see Results section)	Yes (not just perinatal, also other disorders see Results section)	Yes (EPDS)	Yes	Yes (EPDS)	Yes (not just perinatal, also other disorders see Results section)	Yes (anxiety and depression screening)	Yes (EPDS)	Yes (EPDS)
Engagement style: real time response?	Someone will reply to your chat right away.	No	No information	No	No	No	No	No	No information	No information	No	No	No	No	No information
Engagement style: Asynchronous response?	There are no immediate responses to chats; responses come at predetermined intervals (once a day; every four hours; etc.)	No	No information	No	No	No	Yes (dependent on availability of therapist)	No	No information	No information	No	No	No (but you can send a message to ask for help - seems support related only - don't reply)	No	No information
Engagement style: gamification (points, badges)?	User can win points and prizes for engaging with the app.	No	No information	No	No	No	No	No	No information	No information	No	No	No	No	No information
Engagement style: videos?	App includes videos user can view.	No	No information	Yes (but do not work)	No	No	No	No	No information	No information	No	No	No	No	No information
Engagement style: audio/music/scripts?	Does the app provide music or audio experiences? Some meditation apps, for example, utilize audio sessions.	No	No information	Yes	No	No	No	No	No information	No information	No	No	No	No	No information
Engagement style: AI support?	Interaction is not with a real person but with a bot.	No	No information	No	No	No	No	No	No information	No information	No	Yes (chatbot style)	No	No	No information
Engagement style: peer support?	Peer is defined as a person with lived experience and support involves actually communicating (so not just watching a video).	No	No information	No	No	No	No (but 'Community' feature coming soon)	No	No information	No information	No	No	Yes (community on Facebook)	No	No information
Engagement style: network support?	Network is defined as someone (like family or friend) who is actually known by the user outside the app. An example is an app that allows a user to communicate with family members about relevant health information.	No	No information	No (allows user to save numbers in case of emergency)	No	No	No	No	No information	No information	No	No	No	No	No information
Engagement style: Collaborative with provider/other?	Does it allow for direct collaboration with a provider or clinician? Beyond just being able to share your data.	No	Yes	No	No	No	Yes	No	Yes	No information	No	Directs user to Betterhelp	No	No	No information
App Use
Is it a self-help/self-management tool?	Provides activities that can be used for self-help and self-management, such as mood or symptom tracking or mindfulness exercises.	No	No information	No	No	No	No	No	No	No	No	No	No	No	No
Is it a reference app?	Provides information and references but not necessarily activities. psychoeducation first.	Yes	No information	No	Yes	Yes	Yes	Yes	No information	Yes	Yes	Yes	No	No	Yes (links to womenshealth.org)
Is it intended for hybrid use with a clinician in conjunction with treatment plan?	Is the app intended to be used as an adjunct to care? Apps that have built-in methods of connecting with a provider meet this criteria. However a teletherapy app would not be intended hybrid care as the app replaces in-person care.	No	Yes	No (but the app recommends sharing results with a HCP)	No	No	No	No	Yes	No information	No	No	No	No (but the app prompts the user to discuss results with their clinician)	No
Interoperability & Data Sharing
Do you own your data?	This can be found in the privacy policy of the app but is relevant for data sharing capacity. Can a user see and access their data from the app?	No	No information	No (data is property of developer but user can access it)	Yes	No (data ownership is not specified)	No (but user can access their own data)	No information	Yes	Yes	No information	No	No information	No information	No information
Can you email or export your data?	Can data be downloaded or exported, or emailed straight from the app?	No	No information	No	No	Yes (pdf and email)	No (but may be coming soon)	Yes (email or print)		No information	No	Yes (email)	No information	No information	No information
Can you send your data to a medical record?	Does the app sync with EMR? (most apps are not currently equipped with connections to not currently equipped with connections to medical record, so this will likely be no)	No	No information	No	No	No	No (but you can upload a file when you book a therapy session with one of their therapists)	No	Yes	No information	No	No	No information	No information	No information
